# Supplementary material for: Long noncoding RNA SNHG14 promotes hepatocellular carcinoma progression by regulating miR-876-5p/SSR2 axis
Source: J Exp Clin Cancer Res. 2021 Jan 23;40:36. doi: 10.1186/s13046-021-01838-5 (PMC7824933; doi:10.1186/s13046-021-01838-5)
Supplement: Supplementary file 4 — Additional file 4: Supplementary Figures 4-5. The expression of SSR2 are elevated in HCC tissues compared with adjacent tissues. [file 13046_2021_1838_MOESM4_ESM.zip]

Archive with 2 entries (2 files):
- Fig.s4.tif
- Fig.s5.tif
